# Supplementary material for: Bulk tumour cell migration in lung carcinomas might be more common than epithelial-mesenchymal transition and be differently regulated
Source: BMC Cancer. 2018 Jul 6;18:717. doi: 10.1186/s12885-018-4640-y (PMC6034257; doi:10.1186/s12885-018-4640-y)
Supplement: Supplementary file 1 — Table S1. Raw data of each case of the study set for the evaluated antibodies. Cases are numbered consecutively. (XLSX 44 kb) [file 12885_2018_4640_MOESM1_ESM.xlsx]

## Sheet: Tabelle1
case No	1	2	3	4	5	6	7	8	9	10	11	12	13	14	15	16	17	18	19	20	21	22	23	24	25	26	27	28	29	30
Marker
Slug	neg	neg	neg	neg	neg	neg	neg	neg	neg	neg	neg	neg	neg	neg	neg	neg	neg	neg	neg	neg	neg	neg	neg	neg	neg	neg	neg	neg	neg	neg
Connexin	neg	pos F	pos ++	pos ++	neg	neg	neg	foc pos	pos F	foc pos	foc min pos	pos	pos	neg	pos	neg	pos	neg	foc min pos	pos foc	pos F	pos F	pos	pos	pos ++	neg	neg	pos	foc pos	neg
CXCR2	neg	neg	neg	neg	neg	foc nucl+	neg	neg	foc nucl/cy+	foc nucl+	fo nucl/cy+	neg	neg	foc nucl+ cyt+	neg	neg	neg	foc nucl+	neg	neg	neg	neg	neg	neg	fo nucl/cy+	foc nucl+	foc nucl+	fo nucl/cy+	neg	neg
CXCR1	foc tu+	foc +/++	foc+	tumin+/+	foc+	tu++	foc tu+	tu min+	foc(+)	tu++	tu++	tu+	tu++ ly+	tu(+)/++	tu+	tu++ sign++	foc+	tu+	tu+/++	tu+/++	tu+	tu+/++	tu++	acin++sig+	foc++	tu++	tu+	tu+ ly+	tu+	tu+
CXCR4	tu++	neg	neg	tu++	foc +	vzlt+	neg ly+	neg ly+	neg	neg endo+	neg	neg	neg	neg	vzlt +	neg	foc+	neg	vzlt +	neg	neg	neg	neg	neg	vzlt +	neg tuendo+	vzlt +	neg	neg	neg
TGFß1	neg	neg	neg	neg	neg	neg	neg	neg	neg	neg	neg	neg	neg	neg	neg	neg	neg	neg	neg	neg	neg	neg	neg	neg	neg	neg	neg	neg	neg	neg
SARI	neg	neg	neg	neg	neg	neg	neg	neg	neg	neg	neg	neg	neg	neg	neg	neg	neg	neg	neg	neg	neg	neg	neg	neg	neg	neg	neg	neg	neg	neg
SAX	neg stro+	neg	neg stro+	neg stro+	neg stro+	neg stro+	neg	neg stro+	neg stro+	neg stro+	neg stro+	neg stro+	neg stro+	neg stro+	neg stro+	neg stro+	neg stro+	neg	neg stro+	neg	neg stro+	neg stro+	neg	neg stro+	neg stro+	neg stro+	neg stro+	neg stro+	neg stro+	neg stro+
Rack1	neg	neg	neg	neg	neg	neg	neg	neg	neg	neg	neg	neg	neg	neg	neg	neg	neg	neg	neg	neg	neg	neg	neg	neg	neg	neg	neg	neg	neg	neg
Mad	foc+	foc+	vzlt+ cy/nucl	vzlt+nucl	foc+	foc+nucl/cy	foc+	tu foc+nucl	foc+ ly+	tu+ invas	tu+	vzlt+	foc+ nucl	foc+	tu+	foc+ nucl/cy	tu+ nucl	foc+nucl/cy	foc+nucl/cy	tu+ invas	foc+	foc+	neg	vzlt+	foc+ nucl	neg	foc+	foc+ nucl	foc+	tu vzlt+
Brk	foc +	foc + ly+	neg	neg	neg ly+	neg ly+	neg ly+	foc + ly+	foc + ly+	neg	neg	foc +	neg	neg ly+	foc +	foc +	neg	neg	tu +	neg ly+	foc + ly+	foc +	neg	foc +	foc +	neg	neg ly+	foc + ly+	foc + ly+	foc +ly+
Twist	tu++	tu+	tu++	tu++	tu++	foc+ stem	tu+	tu+	foc ++	tu++	tu++	tu++	foc+	foc nucl/cy++	tu++ EMT	tu++	tu++	foc nucl/cy++	foc +	tu++	tu++	tu++	tu++	tu++	foc++	tu++	tu+	tu++	tu+	tu+ EMT
CdC42	tu-	tu-	tu-	tu-	tu-	tu-	tu-	tu-	foc+ invfoc+	tu-	tufoc+inv+	tu-	tu-	sigze+ac+	foc inv+	tu-	tu-	tu-	tu-	tu-	tu-	tu-	tu-	tu-	tu-	acinfoc+	tu-	tu-	tu-	tu-
RhoA	tu±	tu+inv+	tu±inv±	tu- str+	tu+inv+	tu+/++inv+	tu±inv±	tu+/++inv+	tu+/++inv+/++	tu±inv±	tufoc+inv±	tu+inv+	tu-	tu+inv+	tu+inv+emt+	tufoc+inv+	tu±inv±	tu-stro+	tu+inv+	tu-inv±	tu+inv+	tu+inv++	tumin+	tu±inv±	tufoc+inv+	tu+/++inv±	tu+/++str+	tufoc+	tu±inv+stro+	tu+inv+
ZFPL1	tu- ly+	tuvzlt+ dc+	tu- dc+	tu-keratinze+	tu-	tu-	tu-	tu- dc+	tu vzlt+str+	tu-	tu-	tu-	tu-keratinze+	tu-	tu-	tu-	tufoc+ dc+	tu- str+ly+	tu+	tu- dc+	tu-	tu-	tu-str±	tu-	tu-	tu vzlt+	vzlt tu+	tu-	tu-	tu-
PLCgamma	tu-inv+	tu-inv++	tu-inv+	tu-inv±	tu-inv+	tu-inv-	tu-inv±	tu-inv+vasc-	tu-inv+	tu-	tu-inv+vasc-	tu-inv+vasc+	tu±inv+vasc-	tu-inv-	tu-inv+vasc-	tu-	tu-inv+vasc+	tu-inv-	tu-invfoc+	tu-inv+vsc+	tu-inv-	tu-inv+	tu-	tu-inv-	tu-inv+vasc+	tu-inv+	tu-inv++vas++	tu-invpleu+	tu-invfoc+	tu-inv++vsc++
P-SRC	tu-	vzlt+	focmin+mito+	tu-	tu-	tu-	tu-	vzlt+mito+	tu-	tu-	tu-	tu-	tu-	tu+	tu-	tu+	tu-	tu-	tu-	focmin+	tu-	tu++	tu-	tu-	tu-	focmin+	tu+	tu-	tu-	tu-
Integrin-linked ILK	tuN+mito	tu-	tuN+mito	tu-	tuNfoc+/++	tuNfoc+	tuNfoc+	tuN+mito	tu-	tu-	tuNmin+	tuN+mito inv-	tuNmin+	tu-	tu-	tuNmin+	tuN+mito	tu-	tuN+mito	tu- ly+	tuNmin+mito	tu-	tu-	tuN+ ly+	tuNmin+mito	tuNmin+	tuNmin+	tu-	papN+acinN±	tu-
FAK	tu+inv+	tu-	tu±inv±	tu-	tu+inv+	tu±inv-	tu-	tu-	tu+ inv±	tu-invfoc+vas-	tu±inv±	tu+inv(+)	tu-	tufoc+inv-	tu-	tu+inv+	tu-	tu-	tu-	tu+inv+vas+	tu+inv(+)vas±	tu±inv±	tu-inv(+)	tufoc+inv-/++	tufoc+inv-	tu-	tufoc+inv-	tu-	tufoc+inv++vas+	tu-
Snail	tu-	focmin+	tu-	tu	tu-	tu-	focmin+	focmin+	foc+	tu-	tu-	focmin+	min+	tu-	tu-	foc+sig+ac+	focmin+	tu-	tu-	foc+	tu-	tu-	focmin+	foc+ G1	focmin+	tu-	tu	tu-	foc+	tu-
ERK1/2	tumin+	tu-inv+NC	Ncinv++	inv++vsc++	tu-	tu-	invfoc+	tu-mdsc+	tuNfoc+inv±	lepi+inv-	tu-endo+	tu++inv++vsc++	Ncfoc+	inv+endo+	NC+inv++	inv++vsc++	inv++vasc++	plinv+	invfoc+vasc-	vasc+	inv+pl-	tu-endo-	foc+inv-	Ncinv+	inv++vsc++ly-	tu+/++inv++	NC++inv++	tu-	inv++	Ncinv+
Fascin 1	tu-inv+/++	tu-/++invvas++	tu++inv++	tu+inv++vas++	tu++/-inv++vas-	tu-inv±vas-pl-	tu++inv++vas++	tu+/++ inv++	tu+/++invvas++	Tu-inv+vasc+	tu±invvas+	tu+inv++vas++	tu+/++invvas++	tu±inv++	tu+/++invvas++	tu±/++invvas++	tu++inv++	tu±inv++pl++vas++	tu±inv±	tu-inv-vas-	tu++	tu+inv++	tu focmin+	tu-invvas++	tu+inv++	tu-inv-vas-	tu-inv±vas-	tu-inv++vas±	tu±inv++vas++	tu++invvas++
Ecad	tu++part-	tu++inv++	tu+inv-foc	tu+inv+	tu+foc loss	tu++inv++	tu+focloss	tu±inv+/±	tu+inv-	tu++inv++emt	tu++inv++	tu+inv+	tu++inv++	tu++inv++emt	tu+inv+	tu++inv++	tu+inv-	tu+inv±	tu+inv+	tu++inv++	tu++inv++	tu+inv±	tu++inv++	tu++inv++	tu++inv++	tu++inv++	tu++inv++	tu++inv++	tu+inv±	tu+inv+
Vim	tu-	tu-	tu+inv, vasc+	tu-	tu-	tu-	tu-	tu-	tu+inv+vasc+coexCK	tu-	tu-	tu-	tu-	tu-	tu-inv+vsc+	tu-	tu+invvasc±	tu-	tu-	tu-	tu-inv+vasc+	tu-	tu-	tu-	tuinv+vasc+	tu+inv+vsc+	tu-	tu+inv+vsc±	tu-	tu+inv+vasc+coexCK
Rab40B	tu+inv+	tu±inv+	tu-	tu-	tu-	tu++inv++	tu-	tu-	tu+inv+vasc+	tu-	tu-	tu+inv+	tufoc+inv++	tu-inv±	tu-	tu-	tu-	tu-inv±	tu-	tu-	tu±inv+	tu±inv+	tu-	tu±inv+	tu-	tu-inv+	tu±inv+	tu±inv+	tu-	tu+inv+vasc+
Tks5	tu-inv+	tu-inv++vas++	tu±inv+	tu+inv+	tu±inv+	tu-micropap+	tu-inv±	tufoc+invfoc+	tu-inv+	tu-inv-	tu-inv-	tu+inv+	tufoc+inv-	tu-inv-	tu-inv++vas++	tu-inv-	tu-inv-	tu-inv-stro+	tu-inv+	tu-inv+vas+	tu-inv pl+	tu-inv foc+	tu-inv-	tu-inv-	tufoc+invfoc+	tufoc+invfoc+	tu-inv-	tu-inv+/++	tu-inv+	tu-inv+vas±
Ncadherin	tu+	tu++	tu+/++	tu+inv+vas+	tu+/++	tu++	tu+/++	tu+	tufoc+ inv++	tu++	tu+	tu+	tu+/++	tu++	tu+inv+vas+	tu++	tu+	tu++	tu+	tu++	tu+	tu+/++	tu+inv+vas+	tu+/++inv++vas+	tu++	tu+inv+vsas+	tu+/++	tu+/++	tu+/++	tu+
SMARCA4	tu++	tu-/+/++	tu++	tu+/++	tu++inv++vas++	tu+/++	tu++	tu++	tu+	tu++	tu+	tu++	tu++inv++vas++	tu++	tu+	tu+/++	tu++	tu++pl++	tu+	tu++	tu++	tu++	tu++	tu++	tu++	tu+/++vas++	tu++	tu++/ker+	tu+	tu+/vas+
YAP	tu-/foc min++CN	tu+/++Nfoc±	tu+/++CN	tu-/+C	tu-	tu+/++CN	tu+N/+/++C	tu-/+C minN	tu+/++C	tu+/++CN	tu+/++CN	tu++C	tu+/++minN	tu-/+C	tu+/++minN	tu+/++CN	tu+/++C	tu-/+inv+/++C	tufocmin++C++NC	tu+/++C	tufoc+N/NC/++C	tu+/++C focCN	tumin+/vzltN	tu-/+/++CminN	tu+N/foc++CN	tu++CN	tu++Cninv++	tu-/+/++NC	tu+/++CN	tu+/++CN
ZEB1/AREB6	tu-	tu-	tu-	tu-	tu-	tu-	tu-	tu-	tufoc+ inv++	tu-inv-vas-	tu-	tu-	tu-	tu-	tu-	tu-	tu-	tu-	tu-	tu-	tu-	tu-	tu-	tu-	tu-	tu-	tu-	tu-	tu-	tu-
