# Supplementary material for: Bulk tumour cell migration in lung carcinomas might be more common than epithelial-mesenchymal transition and be differently regulated
Source: BMC Cancer. 2018 Jul 6;18:717. doi: 10.1186/s12885-018-4640-y (PMC6034257; doi:10.1186/s12885-018-4640-y)
Supplement: Supplementary file 2 — Table S2. Raw data of the evaluation of the metastasis TMA. Prim = data of the primary tumor and META = data from the corresponding metastasis; in case of several metastasis the data were pooled and a mean was calculated. In addition statistical calculations for each marker were added (student t-test for paired data). (XLSX 27 kb) [file 12885_2018_4640_MOESM2_ESM.xlsx]

## Sheet: Meta vs Prim
Ø Con Meta	Ø Con Prim	Ø MAD Meta	Ø MAD Prim	Ø twist Meta	Ø twist Prim	Ø VIM Meta	Ø VIM Prim	Ø PLCg Meta	Ø PLCg Prim	Ø Tks5 Meta	Ø Tks5 Prim	Ø CXCR4 Meta	Ø CXCR4 Prim
0	0	43.3333	5	73.3333	5	6.66667	0	0	30	15	0	0	0
5	90	75	1.33	26.6667	0	25	0	57.5	0	43.33	5	0	0
0	0	20	66.6667	70	70	0	0	45	13.3333	5	10	0	0
25	90	70	27.5	20	15	20	25	40	20	20	15	15	9
50	80	40	0	90	12.5	0	0	20	17.5	30	0	0	0
10	5	40	100	21.6667	0	0	0	33.3333	36.6667	5	0	0	0
11.6667	50	22	100	70	46.6667	0	0	60	53.3333	15	2.5	0	0
0	0	40	43.3333	80	46.6667	0	0	16.6667	53.3333	6.67	2.5	0	0
0	0	0	46.6667	75	86.6667	1.25	0	26.6667	0	25	15	0	0
53.3333	63.3333	70	0	60	26.6667	0	0	60	3.33333	5	20	0	0
80	92.5	1.25	5	60	12.5	10	0	43.3333	0	5	0	0	0.71
50	0	31.6667	100	43.75	5	100	0	13.75	30	25	0	0	0
6.66667	0	40	27.5	30	0	56.6667	0	10	0	20	5	12.5	3.75
0	0	6.66667	0	88.3333	46.6667	8.75	0	43.3333	53.3333	80	2.5	0	0
0	0	21.6667	27.5	60	0	5.83333	0	40	53.3333	20	5	30	10
0	0	34	0	90	15	100	0	20	0	68.33	15	0	4
0	0	12.5	43.3333	40	30	15	25	33.3333	20	20	0	10	5
0	0	2.5	17.5	0	12.5	42.5	0	5	45	0	0	10	10
61.6667	80	30	46.6667	18.3333	0	16.6667	0	10	17.5	0	0	0	0
0	42.5	33.3333	45	62	12.5	3.75	0	0	36.6667	2.5	0	12.5	0
15	5	25	75	66.6667	0	0	0	23.3333	17.5	0	0	0	0
27.5	50	73.3333	65	23.3333	2.5	15	0	30	10	7.5	15	0	0
1.66667	5	70	66.6667	85	86.6667	10	20	60	0	5	7.5	0	10
93.3333	5	0	43.3333	95	30	5	0	2.5	0	10	20	10	5
0	0	40	13.33	75	26.6667	0	0	20	45	13.75	5	2.5	5
47.5	63.3333	40	55	52.5	30	0	0	26.6667	3.33333	0	0	0	0
45	42.5	20	55	65	15	0	0	26	0	5	6	0	0
93.3333	92.5	10	16.6667	83.3333	54	0	0	70	0	20	10	15	10
85	46.6667	30	40	30	70	13.3333	0	73.3333	10	0	0	0	0
2.5	6.66667	32.4914	39.0687	10	0	5	0	20	13.3333	0	6.67	65	2.5
23.3333	6	22.6167	31.1794	15	0	0	0	3.33333	0	0	0	0	2.5
80	90			40	33.3333	0	3.5	25	10	0	1.66667	10	0
0	0			10	0	100	0	30	6.66667	0	0	0	0
0	0	32.1728	38.8142	60	20	80	0	25	0			0	0
20	0	21.9216	30.1555			0	0					26.67	80
35	23.3333									14.3055	5.13141	0	0
13.3333	30			52.6446	23.8676			29.7966	17.6225	18.8242	6.34756	0	0
25.2928	28.6306			27.6698	25.7568	18.2976	2.1	20.1526	18.9087			20	10
30.72	35.0874					30.7028	6.65958					0	10
												20	10
												0	10
25.432	28.7962											0	0
29.9133	34.1672			Student t Test for paired data				Student t Test for paired data				15	9
				Group 1: TwistPrim				Group 1: PLCPrim				0	0
				Group 2: TwistMets				Group 2: PLCMets
												6.23114	4.69227
					Group 1	Group 2			Group 1	Group 2		12.125	12.3055
				Count	34	34		Count	34	34
				Mean	23.8682	52.6444		Mean	17.6221	29.7962
Student t Test for paired data				Variance	663.449	765.605		Variance	357.523	406.116
Group 1: ConPrim				Std. Dev.	25.7575	27.6696		Std. Dev.	18.9083	20.1523
Group 2: ConMets				Std. Err	4.41737	4.74529		Std. Err	3.24274	3.4561
	Group 1	Group 2		Mean Difference	-28.7762			Mean Difference	-12.1741
Count	39	39		Degrees of Freedom	33			Degrees of Freedom	33
Mean	28.7962	25.4318		t Value	-6.1874			t Value	-2.4265			Student t Test for paired data
Variance	1167.39	894.776		t Probability	< .0001			t Probability	0.02087			Group 1: CXCR4prim
Std. Dev.	34.167	29.9128										Group 2: CXCR4Mets
Std. Err	5.47111	4.78988
													Group 1	Group 2
Mean Difference	3.36436											Count	44	44
Degrees of Freedom	38					Student t Test for paired data						Mean	6.23114	4.69227
t Value	0.75085					Group 1: VimPrim						Variance	147.015	151.426
t Probability	0.4574					Group 2: VimMets						Std. Dev.	12.125	12.3055
												Std. Err	1.82791	1.85513
							Group 1	Group 2
						Count	35	35				Mean Difference	1.53886
		Student t Test for paired data				Mean	2.1	18.2977				Degrees of Freedom	43
		Group 1: MADPrim				Variance	44.35	942.669				t Value	0.74581
		Group 2: MADMets				Std. Dev.	6.65958	30.7029				t Probability	0.4598
						Std. Err	1.12567	5.18974
			Group 1	Group 2
		Count	31	31		Mean Difference	-16.1977
		Mean	38.8145	32.1729		Degrees of Freedom	34
		Variance	909.362	480.536		t Value	-3.0259
		Std. Dev.	30.1556	21.9211		t Probability	0.004699
		Std. Err	5.41611	3.93715
		Mean Difference	6.64161
		Degrees of Freedom	30
		t Value	0.98328
		t Probability	0.3333
									Student t Test for paired data
									Group 1: TksPrim
									Group 2: TksMets
										Group 1	Group 2
									Count	33	33
									Mean	5.13152	14.3055
									Variance	40.2908	354.35
									Std. Dev.	6.34751	18.8242
									Std. Err	1.10496	3.27687
									Mean Difference	-9.17394
									Degrees of Freedom	32
									t Value	-2.8252
									t Probability	0.008071
